# Supplementary material for: Evaluating Germplasm of Cultivated Oat Species from the VIR Collection under the Russian Northwest Conditions
Source: Plants (Basel). 2022 Nov 28;11(23):3280. doi: 10.3390/plants11233280 (PMC9740924; doi:10.3390/plants11233280)
Supplement: Supplementary file 1 [file plants-11-03280-s001.zip]

Archive with 1 entries (1 files):
- plants-1757944-supplementary.pdf
